# Supplementary material for: Clinical Significance of Non-Invasive Skin Autofluorescence Measurement and AI Applications in Patients with Diabetic Foot Ulcers: A Scoping Review
Source: J Pers Med. 2026 May 26;16(6):285. doi: 10.3390/jpm16060285 (PMC13301743; doi:10.3390/jpm16060285)
Supplement: Supplementary file 1 [file jpm-16-00285-s001.zip]

Archive with 1 entries (1 files):
- jpm-4199942-supplementary.pdf
